# Supplementary material for: Synthesis, Biological Evaluation and Docking Studies of 13-Epimeric 10-fluoro- and 10-Chloroestra-1,4-dien-3-ones as Potential Aromatase Inhibitors
Source: Molecules. 2019 May 8;24(9):1783. doi: 10.3390/molecules24091783 (PMC6540200; doi:10.3390/molecules24091783)
Supplement: Supplementary file 1 [file molecules-24-01783-s001.zip]

Archive with 3 entries (2 files):
- molecules-489208-SI/
- molecules-489208-SI/Figure S1.pdf
- molecules-489208-SI/Supplementary NMR spectra.pdf
